# Supplementary material for: Four novel taxa of cyanobacteria from a unique thermal cave habitat in Vromoner Canyon, Albania
Source: J Phycol. 2025 Sep 12;61(5):1394–422. doi: 10.1111/jpy.70082 (PMC12547637; doi:10.1111/jpy.70082)
Supplement: Supplementary file 5 — Table S1. Percent 16S rRNA gene sequence dissimilarity (p‐distance) of Xomosiella audyi and related taxa. [file JPY-61-1394-s006.xlsx]

## Sheet: List1
	Table S1. Percent 16S rRNA gene sequence dissimilarity (p-distance) of Xomosiella audyi and related taxa.
		1	2	3	4	5	6	7	8	9	10	11	12	13	14	15	16	17	18	19	20	21	22	23	24	25	26	27	28	29	30	31	32	33	34	35	36	37	38	39	40	41	42	43	44	45	46	47	48
1	Xomosiella audyi Alb61-JP1 (PQ651703)
2	Xomosiella audyi Alb62-JP1 (PQ651706)	0.598205
3	Xomosiella audyi Alb61-JP1 clone 1 (PQ651704)	0.587084	0
4	Xomosiella audyi Alb61-JP1 clone 2 (PQ651705)	0.551978	0.199402	0.195695
5	Limnothrix sp. TK01 (LC383431)	1.55109	1.09671	1.07632	1.19595
6	Limnothrix sp. PMC 1064.18 (MN823173)	1.34357	0.948367	0.929752	0.968054	0.287908
7	Uncultured bacterium clone SSW9Ap (EU592382)	2.35849	1.96484	1.92698	1.9981	1.98113	1.72745
8	Limnothrix sp. Osci-BM-01 (MG762091)	0.566572	0.10352	0.101523	0.190476	0.472144	0.767754	1.79415
9	Limnothrix sp. BEA 0247B (ON130357)	0.473485	0	0	0.095511	0.568182	0.863724	1.89394	0.094697
10	Limnothrix sp. CENA217 (MN551904)	8.0292	8.07577	7.92564	7.72769	8.12044	7.77351	8.77358	7.27101	7.38636
11	Limnothrix sp. BASMWW-9 (OR656732)	8.0292	8.07577	7.92564	7.72769	7.93796	7.67754	8.67925	7.17658	7.29167	0.182482
12	Limnothrix planktonica WY03 (MG874711)	7.93796	7.97607	7.82779	7.63569	8.0292	7.67754	8.67925	7.17658	7.29167	0.0912409	0.0912409
13	Limnothrix planctonica CCALA 10031 (LT600739)	7.95247	7.97607	7.82779	7.63569	8.04388	7.69231	8.69565	7.19016	7.3055	0.0914077	0.0914077	0
14	Limnothrix planktonica DH5 (KR095583)	7.93796	7.97607	7.82779	7.63569	8.0292	7.67754	8.67925	7.17658	7.29167	0.0912409	0.0912409	0	0
15	Limnothrix redekei GIHE-MW4 (MW462969)	8.21168	8.27517	8.12133	7.91168	8.30292	7.96545	8.96226	7.45987	7.57576	0.364964	0.364964	0.273723	0.274223	0.273723
16	Limnothrix sp. WUC1411 (ON685842)	8.21168	8.27517	8.12133	7.91168	8.30292	7.96545	8.96226	7.45987	7.57576	0.364964	0.364964	0.273723	0.274223	0.273723	0
17	Limnothrix planktonica KLL-C001 clone c (KP726239)	8.0292	8.07577	7.92564	7.72769	8.12044	7.77351	8.77358	7.27101	7.38636	0.182482	0.182482	0.0912409	0.0914077	0.0912409	0.182482	0.182482
18	Limnothrix planktonica CHAB763v (JQ004026)	7.93796	7.97607	7.82779	7.63569	8.0292	7.67754	8.67925	7.17658	7.29167	0.0912409	0.0912409	0	0	0	0.273723	0.273723	0.0912409
19	Limnothrix sp. WUC1577 (ON685865)	7.84672	7.87637	7.72994	7.5437	7.93796	7.58157	8.58491	7.08215	7.19697	0.182482	0.182482	0.0912409	0.0914077	0.0912409	0.364964	0.364964	0.182482	0.0912409
20	Limnothrix planktonica ST8 (OQ912901)	7.84672	7.87637	7.72994	7.5437	7.93796	7.58157	8.58491	7.08215	7.19697	0.182482	0.182482	0.0912409	0.0914077	0.0912409	0.364964	0.364964	0.182482	0.0912409	0
21	Limnothrix sp. GIHE-M2 (MT135017)	7.84672	7.87637	7.72994	7.5437	7.93796	7.58157	8.58491	7.08215	7.19697	0.182482	0.182482	0.0912409	0.0914077	0.0912409	0.364964	0.364964	0.182482	0.0912409	0	0
22	Limnothrix planktonica CHAB759 (JQ004025)	7.84672	7.87637	7.72994	7.5437	7.93796	7.58157	8.58491	7.08215	7.19697	0.182482	0.182482	0.0912409	0.0914077	0.0912409	0.364964	0.364964	0.182482	0.0912409	0	0	0
23	Limnothrix planktonica CHAB756 (JQ004024)	7.84672	7.87637	7.72994	7.5437	7.93796	7.58157	8.58491	7.08215	7.19697	0.182482	0.182482	0.0912409	0.0914077	0.0912409	0.364964	0.364964	0.182482	0.0912409	0	0	0	0
24	Limnothrix planktonica CHAB753 (JQ004023)	7.84672	7.87637	7.72994	7.5437	7.93796	7.58157	8.58491	7.08215	7.19697	0.182482	0.182482	0.0912409	0.0914077	0.0912409	0.364964	0.364964	0.182482	0.0912409	0	0	0	0	0
25	Limnothrix planktonica CHAB751 (JQ004022)	7.84672	7.87637	7.72994	7.5437	7.93796	7.58157	8.58491	7.08215	7.19697	0.182482	0.182482	0.0912409	0.0914077	0.0912409	0.364964	0.364964	0.182482	0.0912409	0	0	0	0	0	0
26	Limnothrix planktonica CHAB709 (JQ004021)	8.0292	8.07577	7.92564	7.72769	8.12044	7.77351	8.77358	7.27101	7.38636	0.182482	0.182482	0.0912409	0.0914077	0.0912409	0.364964	0.364964	0.182482	0.0912409	0.182482	0.182482	0.182482	0.182482	0.182482	0.182482	0.182482
27	Anagnostidinema amphibium NRERC-453 (MN128963)	7.93796	7.97607	7.82779	7.63569	8.0292	7.67754	8.67925	7.17658	7.29167	0.0912409	0.0912409	0	0	0	0.273723	0.273723	0.0912409	0	0.0912409	0.0912409	0.0912409	0.0912409	0.0912409	0.0912409	0.0912409	0.0912409
28	Limnothrix planktonica L1 (MH688860)	8.30153	7.87637	7.72994	7.91985	8.20611	7.94769	8.99209	7.4184	7.53968	0.28626	0.28626	0.19084	0.19084	0.19084	0.477099	0.477099	0.28626	0.19084	0.28626	0.28626	0.28626	0.28626	0.28626	0.28626	0.28626	0.28626	0.19084
29	Planktothrix sp. 1738 (MH688861)	8.3174	7.87637	7.72994	7.93499	8.2218	7.96371	9.0099	7.4331	7.55467	0.286807	0.286807	0.191205	0.191205	0.191205	0.478011	0.478011	0.286807	0.191205	0.286807	0.286807	0.286807	0.286807	0.286807	0.286807	0.286807	0.286807	0.191205	0
30	Uncultured bacterium clone Palmetto 2 1 (JX521667)	7.93796	7.97607	7.82779	7.63569	8.0292	7.67754	8.67925	7.17658	7.29167	0.182482	0.182482	0.0912409	0.0914077	0.0912409	0.364964	0.364964	0.182482	0.0912409	0.182482	0.182482	0.182482	0.182482	0.182482	0.182482	0.182482	0.182482	0.0912409	0.0954198	0.0956023
31	Limnothrix planktonica KLL-C001 clone b (KP726240)	8.0292	8.07577	7.92564	7.72769	8.12044	7.77351	8.77358	7.27101	7.38636	0.273723	0.273723	0.182482	0.182815	0.182482	0.456204	0.456204	0.273723	0.182482	0.273723	0.273723	0.273723	0.273723	0.273723	0.273723	0.273723	0.273723	0.182482	0.19084	0.191205	0.0912409
32	Limnothrix redekei TAU-MAC 0310 (MN062659)	8.04388	8.09191	7.94118	7.74194	8.13528	7.78846	8.79017	7.28477	7.40038	0.274223	0.274223	0.182815	0.18315	0.182815	0.457038	0.457038	0.274223	0.182815	0.274223	0.274223	0.274223	0.274223	0.274223	0.274223	0.274223	0.274223	0.182815	0.191205	0.191571	0.0914077	0.182815
33	Limnothrix sp. WUC1583 (ON685843)	8.0292	8.07577	7.92564	7.72769	8.12044	7.77351	8.77358	7.27101	7.38636	0.273723	0.273723	0.182482	0.182815	0.182482	0.456204	0.456204	0.273723	0.182482	0.273723	0.273723	0.273723	0.273723	0.273723	0.273723	0.273723	0.273723	0.182482	0.19084	0.191205	0.0912409	0.182482	0.182815
34	Limnothrix planktonica KLL-C001 clone a (KP726241)	8.0292	8.07577	7.92564	7.72769	8.12044	7.77351	8.77358	7.27101	7.38636	0.273723	0.273723	0.182482	0.182815	0.182482	0.456204	0.456204	0.273723	0.182482	0.273723	0.273723	0.273723	0.273723	0.273723	0.273723	0.273723	0.273723	0.182482	0.19084	0.191205	0.0912409	0.182482	0.182815	0
35	Limnothrix sp. SK1-2-1 (LC272581)	7.93796	7.97607	7.82779	7.63569	7.93796	7.67754	8.67925	7.17658	7.29167	0.273723	0.273723	0.182482	0.182815	0.182482	0.456204	0.456204	0.273723	0.182482	0.273723	0.273723	0.273723	0.273723	0.273723	0.273723	0.273723	0.273723	0.182482	0.19084	0.191205	0.0912409	0.182482	0.182815	0.182482	0.182482
36	Limnothrix redekei 2LT25S01 (FM177493)	7.84672	7.87637	7.72994	7.5437	7.93796	7.58157	8.58491	7.08215	7.19697	0.182482	0.182482	0.0912409	0.0914077	0.0912409	0.364964	0.364964	0.182482	0.0912409	0.182482	0.182482	0.182482	0.182482	0.182482	0.182482	0.182482	0.182482	0.0912409	0.19084	0.191205	0.0912409	0.182482	0.182815	0.182482	0.182482	0.182482
37	Jaaginema sp. TAU-MAC 0210 (MN062657)	7.95974	8	7.85083	7.65683	8.05124	7.69971	8.70388	7.19697	7.31244	0.274474	0.274474	0.182983	0.183318	0.182983	0.457457	0.457457	0.274474	0.182983	0.274474	0.274474	0.274474	0.274474	0.274474	0.274474	0.274474	0.274474	0.182983	0.287081	0.287632	0.182983	0.274474	0.183318	0.274474	0.274474	0.274474	0.0914913
38	Limnothrix redekei 165c.1 (AJ505943)	7.84672	7.87637	7.72994	7.5437	7.93796	7.58157	8.58491	7.08215	7.19697	0.182482	0.182482	0.0912409	0.0914077	0.0912409	0.364964	0.364964	0.182482	0.0912409	0.182482	0.182482	0.182482	0.182482	0.182482	0.182482	0.182482	0.182482	0.0912409	0.19084	0.191205	0.0912409	0.182482	0.182815	0.182482	0.182482	0.182482	0	0.0914913
39	Limnothrix redekei 165a (AJ505942)	7.84672	7.87637	7.72994	7.5437	7.93796	7.58157	8.58491	7.08215	7.19697	0.182482	0.182482	0.0912409	0.0914077	0.0912409	0.364964	0.364964	0.182482	0.0912409	0.182482	0.182482	0.182482	0.182482	0.182482	0.182482	0.182482	0.182482	0.0912409	0.19084	0.191205	0.0912409	0.182482	0.182815	0.182482	0.182482	0.182482	0	0.0914913	0
40	Limnothrix redekei 007a (AJ505941)	7.84672	7.87637	7.72994	7.5437	7.93796	7.58157	8.58491	7.08215	7.19697	0.182482	0.182482	0.0912409	0.0914077	0.0912409	0.364964	0.364964	0.182482	0.0912409	0.182482	0.182482	0.182482	0.182482	0.182482	0.182482	0.182482	0.182482	0.0912409	0.19084	0.191205	0.0912409	0.182482	0.182815	0.182482	0.182482	0.182482	0	0.0914913	0	0
41	Jaaginema sp. TAU-MAC 2210 (MN062671)	7.86106	7.89211	7.7451	7.5576	7.95247	7.59615	8.60113	7.09555	7.21063	0.274223	0.274223	0.182815	0.18315	0.182815	0.457038	0.457038	0.274223	0.182815	0.274223	0.274223	0.274223	0.274223	0.274223	0.274223	0.274223	0.274223	0.182815	0.286807	0.287356	0.182815	0.274223	0.274725	0.182815	0.182815	0.274223	0.0914077	0.183318	0.0914077	0.0914077	0.0914077
42	Jaaginema sp. TAU-MAC 0110 (MN062656)	7.84672	7.87637	7.72994	7.5437	7.84672	7.58157	8.58491	7.08215	7.19697	0.273723	0.273723	0.182482	0.182815	0.182482	0.456204	0.456204	0.273723	0.182482	0.273723	0.273723	0.273723	0.273723	0.273723	0.273723	0.273723	0.273723	0.182482	0.28626	0.286807	0.182482	0.273723	0.274223	0.273723	0.273723	0.0912409	0.0912409	0.182983	0.0912409	0.0912409	0.0912409	0.182815
43	Limnothrix sp. PltGTmp21 (KM438179)	7.76256	7.78443	7.63957	7.45856	7.85388	7.58157	8.58491	7.08215	7.19697	0.273973	0.273973	0.182648	0.182983	0.182648	0.456621	0.456621	0.273973	0.182648	0.273973	0.273973	0.273973	0.273973	0.273973	0.273973	0.273973	0.273973	0.182648	0.286533	0.287081	0.182648	0.273973	0.274474	0.273973	0.273973	0.0913242	0.0913242	0.18315	0.0913242	0.0913242	0.0913242	0.182983	0
44	Anagnostidinema amphibium NRERC-451 (MN179485)	7.57299	7.57727	7.4364	7.26771	7.57299	7.1977	8.11321	6.79887	6.91288	1.45985	1.45985	1.36861	1.37112	1.36861	1.64234	1.64234	1.45985	1.36861	1.45985	1.45985	1.45985	1.45985	1.45985	1.45985	1.45985	1.45985	1.36861	1.52672	1.52964	1.36861	1.45985	1.46252	1.45985	1.45985	1.45985	1.27737	1.37237	1.27737	1.27737	1.27737	1.37112	1.36861	1.36986
45	Anagnostidinema amphibium NRERC-452 (MN179482)	7.48175	7.47757	7.33855	7.17571	7.48175	7.10173	8.01887	6.70444	6.81818	1.36861	1.36861	1.27737	1.27971	1.27737	1.55109	1.55109	1.36861	1.27737	1.36861	1.36861	1.36861	1.36861	1.36861	1.36861	1.36861	1.36861	1.27737	1.4313	1.43403	1.27737	1.36861	1.37112	1.36861	1.36861	1.36861	1.18613	1.28088	1.18613	1.18613	1.18613	1.27971	1.27737	1.27854	0.273723
46	Pseudanabaena westiana NRERC-303 (MN145866)	7.39051	7.37787	7.2407	7.08372	7.39051	7.00576	7.92453	6.61001	6.72348	1.27737	1.27737	1.18613	1.1883	1.18613	1.45985	1.45985	1.27737	1.18613	1.27737	1.27737	1.27737	1.27737	1.27737	1.27737	1.27737	1.27737	1.18613	1.33588	1.33843	1.18613	1.27737	1.27971	1.27737	1.27737	1.27737	1.09489	1.18939	1.09489	1.09489	1.09489	1.1883	1.18613	1.18721	0.182482	0.0912409
47	Limnothrix sp. B15 (GQ848190)	7.39051	7.37787	7.2407	7.08372	7.39051	7.00576	7.92453	6.61001	6.72348	1.27737	1.27737	1.18613	1.1883	1.18613	1.45985	1.45985	1.27737	1.18613	1.27737	1.27737	1.27737	1.27737	1.27737	1.27737	1.27737	1.27737	1.18613	1.33588	1.33843	1.18613	1.27737	1.27971	1.27737	1.27737	1.27737	1.09489	1.18939	1.09489	1.09489	1.09489	1.1883	1.18613	1.18721	0.364964	0.273723	0.182482
48	Limnothrix sp. BACA0048 (MT176715)	7.29927	7.27817	7.14286	6.99172	7.29927	6.90979	7.83019	6.51558	6.62879	1.18613	1.18613	1.09489	1.09689	1.09489	1.36861	1.36861	1.18613	1.09489	1.18613	1.18613	1.18613	1.18613	1.18613	1.18613	1.18613	1.18613	1.09489	1.24046	1.24283	1.09489	1.18613	1.1883	1.18613	1.18613	1.18613	1.00365	1.0979	1.00365	1.00365	1.00365	1.09689	1.09489	1.09589	0.273723	0.182482	0.0912409	0.0912409
49	Limnothrix sp. BACA0027 (MT176705)	7.29927	7.27817	7.14286	6.99172	7.29927	6.90979	7.83019	6.51558	6.62879	1.18613	1.18613	1.09489	1.09689	1.09489	1.36861	1.36861	1.18613	1.09489	1.18613	1.18613	1.18613	1.18613	1.18613	1.18613	1.18613	1.18613	1.09489	1.24046	1.24283	1.09489	1.18613	1.1883	1.18613	1.18613	1.18613	1.00365	1.0979	1.00365	1.00365	1.00365	1.09689	1.09489	1.09589	0.273723	0.182482	0.0912409	0.0912409	0
50	Anagnostidinema cf. lemmermannii P-G (EU196637)	7.9123	7.41483	7.2763	7.53098	7.72164	7.43719	8.39092	7.01581	7.13578	1.3346	1.3346	1.23928	1.23928	1.23928	1.52526	1.52526	1.3346	1.23928	1.3346	1.3346	1.3346	1.3346	1.3346	1.3346	1.3346	1.3346	1.23928	1.2464	1.2488	1.3346	1.42993	1.43266	1.42993	1.42993	1.42993	1.3346	1.43403	1.3346	1.3346	1.3346	1.43266	1.42993	1.4313	0.571973	0.476644	0.381316	0.381316	0.285987
51	Anagnostidinema cf. lemmermannii P-SA (EU196642)	7.40402	7.37787	7.2407	7.09677	7.40402	7.01923	7.93951	6.62252	6.73624	1.09689	1.09689	1.00548	1.00733	1.00548	1.27971	1.27971	1.09689	1.00548	1.09689	1.09689	1.09689	1.09689	1.09689	1.09689	1.09689	1.09689	1.00548	1.24046	1.24283	1.09689	1.1883	1.19048	1.1883	1.1883	1.1883	1.09689	1.19157	1.09689	1.09689	1.09689	1.19048	1.1883	1.18939	0.365631	0.274223	0.182815	0.182815	0.0914077
52	Anagnostidinema amphibium NRERC-451 (MN179485)	7.57299	7.57727	7.4364	7.26771	7.57299	7.1977	8.11321	6.79887	6.91288	1.45985	1.45985	1.36861	1.37112	1.36861	1.64234	1.64234	1.45985	1.36861	1.45985	1.45985	1.45985	1.45985	1.45985	1.45985	1.45985	1.45985	1.36861	1.52672	1.52964	1.36861	1.45985	1.46252	1.45985	1.45985	1.45985	1.27737	1.37237	1.27737	1.27737	1.27737	1.37112	1.36861	1.36986	0	0.273723	0.182482	0.364964	0.273723
53	Persinema komarekii TM S1 cl2 (MF348313)	7.84672	7.77667	7.72994	7.72769	7.57299	7.00576	8.20755	7.08215	7.19697	8.30292	8.30292	8.21168	8.22669	8.21168	8.4854	8.4854	8.30292	8.21168	8.12044	8.12044	8.12044	8.12044	8.12044	8.12044	8.12044	8.30292	8.21168	8.49237	8.413	8.21168	8.30292	8.3181	8.30292	8.30292	8.12044	8.12044	8.23422	8.12044	8.12044	8.12044	8.22669	8.0292	8.03653	7.93796	7.84672	7.75547	7.75547	7.66423
54	Persinema komarekii TM S1 (NR 177029)	7.84672	7.77667	7.72994	7.72769	7.57299	7.00576	8.20755	7.08215	7.19697	8.30292	8.30292	8.21168	8.22669	8.21168	8.4854	8.4854	8.30292	8.21168	8.12044	8.12044	8.12044	8.12044	8.12044	8.12044	8.12044	8.30292	8.21168	8.49237	8.413	8.21168	8.30292	8.3181	8.30292	8.30292	8.12044	8.12044	8.23422	8.12044	8.12044	8.12044	8.22669	8.0292	8.03653	7.93796	7.84672	7.75547	7.75547	7.66423
55	Geitlerinema sp. ULC415 (OK586768)	7.84857	7.67697	7.63209	7.6639	7.57156	6.99708	8.21394	7.07457	7.1908	8.49492	8.49492	8.40259	8.40259	8.40259	8.67959	8.67959	8.49492	8.40259	8.31025	8.31025	8.31025	8.31025	8.31025	8.31025	8.31025	8.49492	8.40259	8.58779	8.5086	8.40259	8.49492	8.51064	8.49492	8.49492	8.31025	8.31025	8.42593	8.31025	8.31025	8.31025	8.41813	8.21791	8.22551	8.12558	8.03324	7.9409	7.9409	7.84857
56	Klisinema sp. Espan (MT708471)	7.57299	7.47757	7.4364	7.4517	7.29927	6.71785	7.92453	6.79887	6.91288	8.39416	8.39416	8.30292	8.3181	8.30292	8.57664	8.57664	8.39416	8.30292	8.21168	8.21168	8.21168	8.21168	8.21168	8.21168	8.21168	8.39416	8.30292	8.58779	8.5086	8.30292	8.39416	8.40951	8.39416	8.39416	8.21168	8.21168	8.32571	8.21168	8.21168	8.21168	8.3181	8.12044	8.12785	8.0292	7.93796	7.84672	7.84672	7.75547
57	Geitlerinema sp. ULC381 (OK586761)	7.57299	7.47757	7.4364	7.4517	7.29927	6.71785	7.92453	6.79887	6.91288	8.39416	8.39416	8.30292	8.3181	8.30292	8.57664	8.57664	8.39416	8.30292	8.21168	8.21168	8.21168	8.21168	8.21168	8.21168	8.21168	8.39416	8.30292	8.58779	8.5086	8.30292	8.39416	8.40951	8.39416	8.39416	8.21168	8.21168	8.32571	8.21168	8.21168	8.21168	8.13528	8.12044	8.12785	8.0292	7.93796	7.84672	7.84672	7.75547
58	Anagnostidinema amphibium ULC417 (OK586769)	7.93358	7.77667	7.72994	7.74908	7.65683	7.08738	8.30153	7.16332	7.27969	8.67159	8.67159	8.57934	8.57934	8.57934	8.85609	8.85609	8.67159	8.57934	8.48708	8.48708	8.48708	8.48708	8.48708	8.48708	8.48708	8.67159	8.57934	8.77863	8.69981	8.57934	8.67159	8.68762	8.67159	8.67159	8.48708	8.48708	8.60315	8.48708	8.48708	8.48708	8.41035	8.39483	8.40259	8.21033	8.11808	8.02583	8.02583	7.93358
59	Lagosinema tenuis NGPC151 cl4 (MH295768)	8.30292	8.17547	8.12133	8.18767	8.0292	7.4856	8.30189	7.5543	7.67045	7.29927	7.29927	7.20803	7.22121	7.20803	7.48175	7.48175	7.29927	7.20803	7.11679	7.11679	7.11679	7.11679	7.11679	7.11679	7.11679	7.29927	7.20803	7.44275	7.36138	7.20803	7.29927	7.31261	7.29927	7.29927	7.11679	7.11679	7.22781	7.11679	7.11679	7.11679	7.03839	7.02555	7.03196	7.29927	7.20803	7.11679	7.11679	7.02555
60	Lagosinema tenuis NGPC151 cl6 (MH295769)	8.39416	8.27517	8.21918	8.27967	8.12044	7.58157	8.39623	7.64873	7.76515	7.57299	7.57299	7.48175	7.49543	7.48175	7.75547	7.75547	7.57299	7.48175	7.39051	7.39051	7.39051	7.39051	7.39051	7.39051	7.39051	7.57299	7.48175	7.72901	7.64818	7.48175	7.57299	7.58684	7.57299	7.57299	7.39051	7.39051	7.50229	7.39051	7.39051	7.39051	7.31261	7.29927	7.30594	7.57299	7.48175	7.39051	7.39051	7.29927
[truncated: 12 more columns]
