# Supplementary material for: Four novel taxa of cyanobacteria from a unique thermal cave habitat in Vromoner Canyon, Albania
Source: J Phycol. 2025 Sep 12;61(5):1394–422. doi: 10.1111/jpy.70082 (PMC12547637; doi:10.1111/jpy.70082)
Supplement: Supplementary file 6 — Table S2. Percent 16S rRNA gene sequence dissimilarity (p‐distance) of Loriellopsis vromonerensis and related taxa. [file JPY-61-1394-s001.xlsx]

## Sheet: List1
	Percent 16S rRNA gene sequence dissimilarity (p-distance) of Loriellopsis vromonerensis and related taxa
		1	2	3	4	5	6	7	8	9	10	11	12	13	14	15	16	17	18	19	20	21	22	23	24	25	26	27	28	29	30	31	32	33	34	35	36
1	Loriellopsis vromonerensis strain Alb16-JP1
2	Loriellopsis vromonerensis isolate 4	0.30303
3	Loriellopsis vromonerensis isolate 6	0.30303	0
4	Loriellopsis vromonerensis isolate 9	0.30303	0	0
5	Loriellopsis vromonerensis isolate 5	0.40404	0.0944287	0.0943396	0.0912409
6	Loriellopsis vromonerensis isolate 3	0.707071	0.377715	0.377358	0.377358	0.471698
7	Uncultured Chroococcidiopsis sp. (OQ509454)	1.03199	0.876339	0.876339	0.876339	0.97371	1.26582
8	Uncultured Loriellopsis sp. clone Q 1b (KF932312)	1.75631	1.83673	1.83486	1.86824	1.96657	2.24261	1.65119
9	Uncultured Loriellopsis sp. clone C 1b (KF932310)	1.86608	1.93878	1.9368	1.96657	2.0649	2.34455	1.75439	0.0983284
10	Uncultured Loriellopsis sp. clone M 1b (KF932311)	1.75631	1.83673	1.83486	1.86824	1.96657	2.24261	1.65119	0.196657	0.294985
11	Loriellopsis cavernicola LF-B5 (NR 117881)	2.0202	2.07743	2.07547	2.09854	2.18978	2.45283	1.36319	0.589971	0.491642	0.589971
12	Uncultured Chroococcidiopsis sp. (OQ509464)	2.43902	2.36559	2.36305	2.4819	2.58532	2.7927	2.17628	2.06825	1.96484	2.06825	2.06825
13	Uncultured cyanobacterium clone HAVOmat106 (EF032780)	3.63636	3.68272	3.67925	3.74088	3.83212	4.0566	4.18695	4.12979	4.03147	4.12979	4.10584	4.75698
14	Cyanobacterium I 35 MF cl2 (MG710487)	3.23232	3.21058	3.20755	3.55839	3.64964	3.58491	2.72639	4.32645	4.22812	4.12979	3.46715	4.65357	4.65328
15	Cyanobacterium I 35 MF cl1 (MG710486)	3.13131	3.11615	3.11321	3.46715	3.55839	3.49057	2.62902	4.22812	4.12979	4.03147	3.37591	4.55016	4.37956	0.273723
16	Uncultured cyanobacterium clone GG109 (JQ404421)	5.85859	5.66572	5.66038	5.93066	6.0219	6.03774	5.45278	5.11308	5.01475	4.91642	5.83942	4.34333	5.65693	4.92701	4.83577
17	Coccoid cyanobacterium ATA8-1-RM1 clone PCI95B (MG869795)	4.24671	4.06427	4.06043	4.01826	4.10959	4.43815	3.60624	4.62598	4.52756	4.42913	4.38356	4.65839	6.11872	5.2968	5.20548	6.84932
18	Coccoid cyanobacterium ATA8-1-RM1 clone PCI95A (MG869794)	4.44444	4.43815	4.43396	4.37956	4.4708	4.81132	3.79747	4.81809	4.71976	4.62144	4.4708	4.86039	6.11314	5.38321	5.29197	6.93431	0.456621
19	Chroococcidiopsis thermalis CBG1 NQ12 (MG710496)	8.08081	8.12087	8.11321	7.93796	8.0292	8.49057	8.08179	7.76794	7.66962	7.57129	8.0292	7.96277	9.12409	8.57664	8.4854	9.12409	7.67123	7.84672
20	Chroococcidiopsis thermalis SAG 25.99 (MK953010)	8.08081	8.12087	8.11321	7.93796	8.0292	8.49057	8.08179	7.76794	7.66962	7.57129	8.0292	7.96277	9.12409	8.57664	8.4854	9.12409	7.67123	7.84672	0
21	Chroococcidiopsis thermalis SAG 42.79 (KM020000)	8.08081	8.12087	8.11321	7.93796	8.0292	8.49057	8.08179	7.76794	7.66962	7.57129	8.0292	7.96277	9.12409	8.57664	8.4854	9.12409	7.67123	7.84672	0	0
22	Chroococcidiopsis lichenoides CDV1 (MF423482)	9.3591	9.22053	9.21178	8.99908	9.09091	9.59164	9.01961	8.81188	8.71287	8.61386	9.09091	8.95833	10.101	9.64187	9.55005	10.1928	8.54779	8.81543	1.37741	1.37741	1.37741
23	Chroococcidiopsis sp. CENA240 (MN551907)	8.28283	8.2153	8.20755	8.0292	8.12044	8.39623	8.08179	7.86627	7.76794	7.66962	8.12044	8.06618	9.12409	8.66788	8.57664	9.21533	7.76256	8.0292	0.456204	0.456204	0.456204	1.10193
24	Chroococcidiopsis cubana SAG 39.79 (AJ344558)	8.69565	8.60113	8.59301	8.40183	8.49315	8.97073	8.3739	8.25959	8.16126	8.06293	8.21918	8.47983	9.40639	8.76712	8.6758	9.40639	8.04388	8.03653	0.730594	0.730594	0.730594	1.93015	1.00457
25	Chroococcidiopsis cubana CCALA 041 (MH208401)	9.39394	9.25024	9.25024	9.25024	9.34761	9.63973	9.04573	9.17722	9.07173	8.96624	9.0555	9.02004	10.0292	9.34761	9.25024	9.63973	8.8694	8.86076	1.75268	1.75268	1.75268	2.84314	2.04479	1.94932
26	Chroococcidiopsis thermalis PCC 7203 (FJ805841)	8.18182	7.93201	7.92453	7.79944	7.89229	8.30189	7.88705	7.91583	7.81563	7.71543	7.98514	8.12236	9.1922	8.4494	8.35655	9.09935	7.52788	7.89229	0.278552	0.278552	0.278552	1.40187	0.464253	0.650558	1.65531
27	Chroococcidiopsis muralis HA8275-LM2 clone A (KU574617)	8.08081	7.83758	7.83019	7.66423	7.75547	8.20755	7.78968	7.9646	7.86627	7.76794	8.0292	7.85936	8.94161	8.39416	8.30292	9.21533	7.39726	7.75547	0.729927	0.729927	0.729927	1.74472	0.912409	1.09589	1.85005	0.464253
28	Chroococcidiopsis muralis HA8275-LM2 clone B (KU574618)	8.08081	7.83758	7.83019	7.66423	7.75547	8.20755	7.78968	7.9646	7.86627	7.76794	8.0292	7.85936	8.94161	8.39416	8.30292	9.21533	7.39726	7.75547	0.729927	0.729927	0.729927	1.74472	0.912409	1.09589	1.85005	0.464253	0
29	Chroococcidiopsis cubana UPOC 2013/34 (MH208392)	8.08081	8.10029	8.10029	8.10029	8.19672	8.48602	7.97244	8.35073	8.24635	8.14196	8.38959	8.14978	9.06461	8.29315	8.19672	8.96818	8.01158	8.00386	0.771456	0.771456	0.771456	1.94175	1.06075	1.06178	1.75268	0.771456	0.289296	0.289296
30	Cyanosarcina sp. Ryu9 1-2 (LC325260)	6.53728	6.96565	6.95901	6.82028	6.91244	7.34032	6.7186	7.17797	7.07965	6.98132	6.91244	6.92865	7.64977	7.46544	7.37327	8.1106	6.91882	7.09677	6.72811	6.72811	6.72811	7.51391	6.72811	7.19557	7.48031	6.84803	6.45161	6.45161	6.82261
31	Cyanosarcina sp. TAU-MAC 0718 (OL310616)	7.28205	7.66284	7.6555	7.49306	7.58557	8.03828	7.42913	7.89733	7.79862	7.6999	7.58557	7.68432	8.23312	8.14061	8.0481	8.78816	7.5	7.67808	7.30805	7.30805	7.30805	8.10056	7.30805	7.77778	8.10277	7.43879	7.03053	7.03053	7.4364	0.647549
32	Haliplanktos anthonyquinnii strain TAU-MAC 3018 (NR176599)	7.66088	8.11069	8.10296	7.92627	8.01843	8.48427	7.98442	8.25959	8.16126	8.06293	8.1106	8.06618	8.57143	8.66359	8.57143	9.30876	7.93358	8.01843	7.92627	7.92627	7.92627	8.71985	7.92627	8.39483	8.66142	8.06754	7.64977	7.64977	8.08967	1.29032	1.94265
33	Chroococcidiopsis sp. CCMEE 010 (OR413562)	6.16162	6.32672	6.32075	6.20438	6.29562	6.69811	5.93963	6.39135	6.29302	6.19469	6.0219	6.30817	7.29927	7.02555	6.93431	8.21168	5.84475	6.11314	6.38686	6.38686	6.38686	7.43802	6.56934	7.12329	7.78968	6.68524	6.66058	6.66058	7.13597	4.23963	4.81036	5.43779
34	Chroococcidiopsis sp. MAS57 (MZ677391)	6.86869	6.8933	6.88679	6.75182	6.84307	7.26415	6.62123	6.88299	6.78466	6.68633	6.66058	6.82523	7.57299	7.75547	7.66423	8.66788	6.11872	6.4781	7.11679	7.11679	7.11679	8.17264	7.29927	7.76256	8.47128	7.24234	7.29927	7.29927	7.90743	4.97696	5.55042	6.08295	1.55109
35	Chroococcidiopsis sp. MAS100 clone 8 (MZ677396)	6.86869	6.8933	6.88679	6.75182	6.84307	7.26415	6.62123	6.88299	6.78466	6.68633	6.66058	6.82523	7.57299	7.75547	7.66423	8.66788	6.11872	6.4781	7.11679	7.11679	7.11679	8.17264	7.29927	7.76256	8.47128	7.24234	7.29927	7.29927	7.90743	4.97696	5.55042	6.08295	1.55109	0
36	Gloeocapsopsis sp. MAR134 (MZ677405)	5.86451	5.95463	5.94901	5.84475	5.93607	6.32672	6.23782	6.588	6.48968	6.39135	6.39269	6.72182	7.12329	7.21461	7.12329	7.48858	5.66728	5.93607	7.48858	7.48858	7.48858	8.36397	7.57991	7.86106	7.9922	7.43494	7.21461	7.21461	7.81853	5.62731	6.2037	6.64207	4.56621	5.11416	5.11416
