# Supplementary material for: Four novel taxa of cyanobacteria from a unique thermal cave habitat in Vromoner Canyon, Albania
Source: J Phycol. 2025 Sep 12;61(5):1394–422. doi: 10.1111/jpy.70082 (PMC12547637; doi:10.1111/jpy.70082)
Supplement: Supplementary file 7 — Table S3. Percent 16S rRNA gene sequence dissimilarity (p‐distance) of Mastigocladus boudae and related taxa in Hapalosiphonaceae. [file JPY-61-1394-s002.xlsx]

## Sheet: List1
	Percent 16S rRNA gene sequence dissimilarity (p-distance) of Mastigocladus boudae and related taxa in Hapalosiphonaceae.
		1	2	3	4	5	6	7	8	9	10	11	12	13	14	15	16	17	18	19	20	21	22	23	24	24	24	24	28	29	30	31	32	33	34	35	36	37	38	39	40	41	42	43	44	45	46	47	48
1	Mastigocladus boudae Alb13-JP1 clone 1b (PQ651696)
2	Mastigocladus boudae Alb13-JP1 clone 4b (PQ651698)	0.278035
3	Mastigocladus boudae Alb13-JP1 clone 4a (PQ651697)	0.370714	0.648749
4	Mastigocladus boudae Alb13-JP1 clone 1a (PQ651695)	0.370714	0.648749	0.741427
5	Mastigocladus laminosus Oya (AB607196)	3.56473	3.84615	3.78578	3.93996
6	Fischerella sp. NIES-3754 (AP017305)	3.61446	3.89249	3.83212	3.98517	0
7	Mastigocladus laminosus ShioI (AB607200)	3.55805	3.83895	3.7788	3.93258	0	0
8	Mastigocladus laminosus Shioteyu (AB607202)	3.57815	3.86064	3.79981	3.9548	0	0	0
9	Fischerella major NIES-592 (AB093487)	3.70714	3.98517	3.92336	4.07785	0.0923361	0.0912409	0.0921659	0.0926784
10	Fischerella sp. FACHB-380 (JACJRZ010000131)	4.44856	4.54124	4.65328	4.81928	1.93906	1.91606	1.93548	1.94625	2.0073
11	Fischerella muscicola PCC 7414 (AB075986)	4.96689	4.96689	5.20043	5.40839	1.84182	1.84182	1.84182	1.84182	1.84182	0
12	Mastigocladus laminosus Greenland 8 (DQ431003)	4.35993	4.45269	4.56621	4.73098	1.84843	1.82648	1.84502	1.85529	1.91781	0	0
13	Fischerella muscicola PCC 7414 (AJLK01000210)	4.44856	4.54124	4.65328	4.81928	1.93906	1.91606	1.93548	1.94625	2.0073	0	0	0
14	Mastigocladus sp. CHP1 (KX035101)	3.52178	3.79981	3.74088	3.89249	0.554017	0.547445	0.552995	0.55607	0.638686	2.18978	2.16685	2.10046	2.18978
15	Mastigocladus laminosus NQAIF328 (KJ636971)	3.54746	3.83509	3.77358	3.93097	0.566038	0.566038	0.566038	0.566038	0.660377	2.16981	2.16685	2.16981	2.16981	0
16	Mastigocladus sp. TA-21 (MN966423)	3.72093	3.81395	3.93773	4.09302	0.646353	0.641026	0.645161	0.648749	0.732601	2.01465	1.95016	1.92484	2.01465	0.274725	0.283019
17	Fischerella thermalis JSC-11 (HM636645)	3.43511	3.72137	3.66197	3.81679	0.28169	0.28169	0.28169	0.28169	0.375587	2.06573	1.95016	1.97368	2.06573	0.28169	0.283019	0.375587
18	Fischerella thermalis PCC 7521 (AB075987)	3.75276	3.97351	4.00867	4.19426	0.325027	0.325027	0.325027	0.325027	0.325027	1.95016	1.95016	1.95016	1.95016	0.325027	0.325027	0.433369	0
19	Fischerella thermalis CCMEE 5208 (NMQH01000239)	3.4291	3.70714	3.64964	3.79981	0.277008	0.273723	0.276498	0.278035	0.364964	2.0073	1.95016	1.91781	2.0073	0.273723	0.283019	0.3663	0	0
20	Mastigocladus laminosus W1C (EF566833)	3.69565	3.91304	3.94877	4.13043	0.320171	0.320171	0.320171	0.320171	0.426894	1.92102	1.95016	1.92102	1.92102	0.320171	0.320171	0.426894	0	0	0
21	Mastigocladus laminosus Kovacik 1987/7B (EU116034)	4.05138	4.34783	4.276	4.44664	0.777454	0.777454	0.777454	0.777454	0.874636	2.52672	2.49458	2.52672	2.52672	0.777454	0.777454	0.874636	0.485909	0.542299	0.485909	0.534188
22	Fischerella sp. CY2 (KT715745)	3.70714	3.98517	4.19708	4.07785	0.831025	0.821168	0.829493	0.834106	0.912409	2.55474	2.27519	2.46575	2.55474	0.821168	0.660377	0.915751	0.56338	0.325027	0.547445	0.320171	0.777454
23	Fischerella sp. CY9 (KT715746)	3.79981	4.07785	4.10584	4.17053	0.554017	0.729927	0.645161	0.55607	0.821168	2.4635	2.0585	2.37443	2.4635	0.729927	0.377358	0.824176	0.28169	0.108342	0.456204	0.106724	0.58309	0.638686
24	Mastigocladus laminosus ARAS16 (OQ389483)	2.7366	2.96465	3.02013	3.1927	2.01342	2.01342	2.01342	2.01342	2.01342	3.24385	3.24385	3.24385	3.24385	2.01342	2.01342	2.12528	1.67785	1.67785	1.67785	1.67785	2.23964	2.01342	1.78971
25	Mastigocladus laminosus CCAP 1447 (JX316764)	2.6465	2.93006	2.88372	3.02457	1.95349	1.95349	1.95349	1.95349	2.04651	3.25581	3.14193	3.16574	3.25581	1.95349	1.79245	2.04651	1.50235	1.73348	1.67442	1.70758	2.04082	2.23256	1.95349	0
26	Mastigocladus laminosus LSII (AB607206)	2.44131	2.723	2.68022	2.8169	1.75601	1.75601	1.75601	1.76089	1.84843	3.04991	3.14193	2.96022	3.04991	1.75601	1.79245	1.84843	1.50235	1.73348	1.47874	1.70758	2.04082	2.03327	1.75601	0	0.186047
27	Mastigocladus ambikapurensis TA-9 (NR 172601)	2.31911	2.5974	2.55708	2.69017	1.75601	1.73516	1.75277	1.76252	1.82648	3.10502	3.2538	3.01645	3.10502	1.73516	1.79415	1.83318	1.50376	1.73536	1.46119	1.7094	2.0428	2.00913	1.91781	0.223964	0.372439	0.185014
28	Mastigocladus ambikapurensis TA-9 (MN966421)	2.31911	2.5974	2.55708	2.69017	1.75601	1.73516	1.75277	1.76252	1.82648	3.10502	3.2538	3.01645	3.10502	1.73516	1.79415	1.83318	1.50376	1.73536	1.46119	1.7094	2.0428	2.00913	1.91781	0.223964	0.372439	0.185014	0
29	Westiellopsis sp. PS7C (ON197217)	3.33642	3.61446	3.64964	3.70714	4.98615	4.92701	4.97696	5.00463	5.01825	5.74818	6.17551	5.6621	5.74818	4.56204	4.5283	4.7619	4.78873	4.98375	4.65328	4.90928	5.15063	5.10949	5.01825	4.47427	4.74419	4.52865	4.47489	4.47489
30	Hapalosiphon delicatulus IAM M-266 (AB093484)	3.80334	4.08163	4.01826	4.1744	4.52865	4.47489	4.5203	4.54545	4.56621	5.2968	5.6338	5.21024	5.2968	4.29224	4.24528	4.21632	4.22535	4.44204	4.20091	4.37567	4.66472	4.74886	4.65753	4.25056	4.46927	4.34783	4.29616	4.29616	1.36986
31	Hapalosiphon welwitschii (AY034793)	3.70714	3.98517	3.92336	4.07785	4.43213	4.37956	4.42396	4.44856	4.4708	5.20073	5.6338	5.11416	5.20073	4.19708	4.24528	4.12088	4.13146	4.44204	4.10584	4.37567	4.66472	4.65328	4.56204	4.25056	4.46512	4.25139	4.20091	4.20091	1.36861	0.0913242
32	Hapalosiphon sp. SAMA 45 (GQ354274)	3.97287	4.26357	4.19447	4.36047	5.14776	5.14776	5.14776	5.14776	5.24309	5.91039	6.3922	5.91039	5.91039	4.9571	4.9571	4.86177	4.86177	5.20043	4.86177	5.12273	5.44218	5.24309	4.9571	4.9217	4.86177	4.86177	4.86641	4.86641	1.62059	0.762631	0.762631
33	Westiellopsis sp. CB21 (OP099933)	3.70714	3.98517	4.0146	4.07785	4.52447	4.4708	4.51613	4.54124	4.56204	5.29197	5.74215	5.20548	5.29197	4.10584	4.15094	4.30403	4.31925	4.55038	4.19708	4.48239	4.7619	4.65328	4.56204	5.03356	5.11628	4.89834	4.84018	4.84018	1.27737	1.82648	1.73358	1.90658
34	Westiellopsis sp. AR22 (ON197206)	3.70714	3.98517	4.0146	4.07785	4.52447	4.4708	4.51613	4.54124	4.56204	5.29197	5.74215	5.20548	5.29197	4.10584	4.15094	4.30403	4.31925	4.55038	4.19708	4.48239	4.7619	4.65328	4.56204	5.03356	5.11628	4.89834	4.84018	4.84018	1.27737	1.82648	1.73358	1.90658	0
35	Westiellopsis sp. Ar73 (DQ786168)	3.70714	3.98517	4.0146	4.07785	4.52447	4.4708	4.51613	4.54124	4.56204	5.29197	5.74215	5.20548	5.29197	4.10584	4.15094	4.30403	4.31925	4.55038	4.19708	4.48239	4.7619	4.65328	4.56204	5.03356	5.11628	4.89834	4.84018	4.84018	1.27737	1.82648	1.73358	1.90658	0	0
36	Hapalosiphon arboreus 3OW05S02 (LT745778)	3.70714	3.98517	4.0146	4.07785	4.52447	4.4708	4.51613	4.54124	4.56204	5.29197	5.74215	5.20548	5.29197	4.10584	4.15094	4.30403	4.31925	4.55038	4.19708	4.48239	4.7619	4.65328	4.56204	5.03356	5.11628	4.89834	4.84018	4.84018	1.27737	1.82648	1.73358	1.90658	0	0	0
37	Westiellopsis sp. KH6A (MN402500)	3.70714	3.98517	4.0146	4.07785	4.52447	4.4708	4.51613	4.54124	4.56204	5.29197	5.74215	5.20548	5.29197	4.10584	4.15094	4.30403	4.31925	4.55038	4.19708	4.48239	4.7619	4.65328	4.56204	5.03356	5.11628	4.89834	4.84018	4.84018	1.27737	1.82648	1.73358	1.90658	0	0	0	0
38	Fischerella muscicola SAG 2027 (AJ544077)	3.64532	3.94089	3.97287	4.03941	4.55426	4.55426	4.55426	4.55426	4.65116	5.32946	5.74215	5.32946	5.32946	4.16667	4.16667	4.36047	4.26357	4.55038	4.26357	4.48239	4.7619	4.55426	4.36047	5.03356	4.94186	4.94186	4.94665	4.94665	1.06589	1.64729	1.64729	1.93798	0	0	0	0	0
39	Westiellopsis prolifica VBCCC 022 (GQ866912)	4.33498	4.63054	4.65116	4.72906	5.42636	5.42636	5.42636	5.42636	5.52326	6.20155	6.50054	6.20155	6.20155	4.84496	4.84496	5.03876	5.13566	5.30878	5.13566	5.22946	5.63654	5.42636	5.23256	5.81655	5.81395	5.81395	5.81959	5.81959	2.03488	2.51938	2.51938	2.81008	0.968992	0.968992	0.968992	0.968992	0.968992	0.968992
40	Hapalosiphon baronii SERB 39 (KM982588)	7.62791	7.90698	7.87546	8	7.77778	8.24176	7.7634	7.52788	8.33333	9.06593	8.57763	8.98258	9.06593	7.87546	6.90634	8.08081	7.25047	7.38328	7.96703	7.37968	7.69231	8.33333	8.15018	7.84753	8.02239	8.06302	8.61595	8.61595	5.21978	5.95784	5.86081	5.06208	4.12088	4.12088	4.12088	4.12088	4.12088	3.20388	3.98058
41	Westiellopsis prolifica El Farafra (KX863667)	3.89249	4.17053	4.19708	4.26321	4.70914	4.65328	4.70046	4.7266	4.74453	5.47445	5.85049	5.38813	5.47445	4.28832	4.24528	4.48718	4.50704	4.65872	4.37956	4.58911	4.85909	4.83577	4.74453	5.14541	5.30233	5.08318	5.02283	5.02283	1.09489	1.91781	1.91606	2.00191	0.364964	0.364964	0.364964	0.364964	0.364964	0.0968992	1.06589	4.30403
42	Westiellopsis sp. SNS 3 (MN402498)	4.63392	4.91196	4.92701	5.00463	5.26316	5.74818	5.34562	5.18999	5.83942	6.38686	5.95883	6.39269	6.38686	5.56569	4.5283	5.67766	4.97653	4.98375	5.65693	4.90928	5.15063	6.11314	5.65693	5.25727	5.67442	5.54529	6.11872	6.11872	2.55474	3.10502	3.19343	2.28789	1.82482	1.82482	1.82482	1.82482	1.82482	0.775194	1.74419	5.12821	2.09854
43	Neowestiellopsis persica SA33 (MF066912)	3.52178	3.79981	3.83212	3.89249	4.61681	4.56204	4.60829	4.63392	4.65328	5.47445	6.06717	5.38813	5.47445	4.65328	4.71698	4.85348	4.88263	5.30878	4.74453	5.22946	5.44218	5.10949	5.01825	5.14541	5.2093	4.99076	4.93151	4.93151	1.55109	2.00913	1.91606	2.00191	1.55109	1.55109	1.55109	1.55109	1.55109	1.45349	2.42248	5.58608	1.82482	2.4635
44	Fischerella ambigua UTEX 1903 (KJ768871)	3.52178	3.79981	3.83212	3.89249	4.61681	4.56204	4.60829	4.63392	4.65328	5.47445	6.06717	5.38813	5.47445	4.65328	4.71698	4.85348	4.88263	5.30878	4.74453	5.22946	5.44218	5.10949	5.01825	5.14541	5.2093	4.99076	4.93151	4.93151	1.55109	2.00913	1.91606	2.00191	1.55109	1.55109	1.55109	1.55109	1.55109	1.45349	2.42248	5.58608	1.82482	2.4635	0
45	Neowestiellopsis persica SA33 (NR 177714)	3.4291	3.70714	3.74088	3.79981	4.61681	4.65328	4.60829	4.63392	4.74453	5.56569	6.06717	5.47945	5.56569	4.74453	4.71698	4.94505	4.88263	5.30878	4.83577	5.22946	5.44218	5.20073	5.10949	5.14541	5.2093	4.99076	5.02283	5.02283	1.64234	2.10046	2.0073	2.00191	1.64234	1.64234	1.64234	1.64234	1.64234	1.45349	2.42248	5.58608	1.91606	2.4635	0.0912409	0.0912409
46	Fischerella muscicola UTEX 1829 (AB075984)	3.86313	4.08389	4.22535	4.30464	5.09209	5.09209	5.09209	5.09209	5.09209	6.06717	6.06717	6.06717	6.06717	5.20043	5.20043	5.41712	5.30878	5.30878	5.30878	5.30878	5.85683	5.6338	5.41712	5.14541	5.52546	5.52546	5.53145	5.53145	1.40845	1.95016	1.95016	2.16685	1.62514	1.62514	1.62514	1.62514	1.62514	1.62514	2.49187	4.77742	1.73348	1.40845	0	0	0
47	Neowestiellopsis sp. KHW5 (MN656995)	3.52178	3.79981	3.83212	3.89249	4.61681	4.56204	4.60829	4.63392	4.65328	5.47445	6.06717	5.38813	5.47445	4.65328	4.71698	4.85348	4.88263	5.30878	4.74453	5.22946	5.44218	5.10949	5.01825	5.14541	5.2093	4.99076	4.93151	4.93151	1.55109	2.00913	1.91606	2.00191	1.55109	1.55109	1.55109	1.55109	1.55109	1.45349	2.42248	5.58608	1.82482	2.4635	0	0	0.0912409	0
48	Neowestiellopsis bilateralis SA16 (MF066911)	4.07785	4.35589	4.37956	4.44856	5.17082	5.10949	5.16129	5.18999	5.20073	6.0219	6.71723	5.93607	6.0219	5.20073	5.28302	5.40293	5.44601	5.95883	5.29197	5.8698	6.02527	5.65693	5.56569	5.81655	5.76744	5.54529	5.47945	5.47945	2.09854	2.55708	2.4635	2.57388	2.09854	2.09854	2.09854	2.09854	2.09854	2.03488	3.00388	6.13553	2.37226	3.01095	0.547445	0.547445	0.638686	0.650054	0.547445
49	Nostochopsis sp. HA4207-MV1 (JN385294)	4.54124	4.63392	4.83577	4.91196	4.52447	4.4708	4.51613	4.54124	4.56204	4.92701	5.30878	4.84018	4.92701	4.56204	4.62264	4.57875	4.78873	5.20043	4.65328	5.12273	5.24781	5.10949	5.01825	5.7047	5.5814	5.36044	5.2968	5.2968	2.37226	3.0137	2.91971	3.14585	1.36861	1.36861	1.36861	1.36861	1.36861	1.45349	2.42248	5.49451	1.73358	2.82847	1.82482	1.82482	1.91606	1.62514	1.82482	2.37226
50	Nostochopsis sp. 02876 00001 (KC854775)	4.7266	4.81928	5.01825	5.09731	4.70914	4.65328	4.70046	4.7266	4.74453	5.10949	5.41712	5.02283	5.10949	4.74453	4.71698	4.7619	4.97653	5.30878	4.83577	5.22946	5.345	5.20073	5.10949	5.81655	5.76744	5.54529	5.47945	5.47945	2.28102	3.10502	3.10219	3.24118	1.73358	1.73358	1.73358	1.73358	1.73358	1.55039	2.51938	5.76923	1.64234	3.10219	2.09854	2.09854	2.18978	1.73348	2.09854	2.64599
51	Reptodigitus chapmanii SJR-DC (KF761556)	3.90335	4.18216	4.2086	4.27509	4.25926	4.2086	4.25139	4.27509	4.30009	4.66606	5.21739	4.57875	4.66606	4.2086	4.35194	4.40771	4.42561	5	4.30009	4.92505	5.06823	4.84904	4.75755	4.82604	4.75746	4.54124	4.48718	4.48718	1.73833	2.83883	2.74474	3.15488	2.37877	2.37877	2.37877	2.37877	2.37877	2.33236	3.30418	6.42792	2.56176	3.38518	2.01281	2.01281	2.1043	1.95652	2.01281	2.56176
52	Nostochopsis lobatus PCI221 (MN152982)	4.1744	4.45269	4.47489	4.54545	4.80591	4.74886	4.79705	4.82375	4.84018	5.20548	5.42299	5.11883	5.20548	5.02283	4.91029	5.04125	5.07519	5.31453	4.93151	5.23504	5.35019	5.11416	5.02283	5.26316	5.40037	5.18039	5.11883	5.11883	2.19178	2.65082	2.6484	2.8626	2.73973	2.73973	2.73973	2.73973	2.73973	2.61882	3.58875	6.78277	2.73973	3.74429	1.91781	1.91781	2.00913	1.6269	1.91781	2.46575
53	Pelatocladus maniniholoensis HA4357-MV3 (JN385293)	3.45149	3.73134	3.76492	3.82463	4.18216	4.13223	4.1744	4.19776	4.22406	4.77502	5.22876	4.6875	4.77502	4.59137	4.74383	4.70046	4.43815	4.79303	4.31589	4.72103	4.98047	4.86685	4.77502	4.49944	4.49438	4.27907	4.22406	4.22406	1.83655	1.83824	1.74472	2.30105	2.0202	2.0202	2.0202	2.0202	2.0202	2.04479	3.0185	6.17512	2.20386	3.30579	1.83655	1.83655	1.92837	1.96078	1.83655	2.38751
54	Fischerella indica CALU 987 (NR 176989)	6.52174	6.81818	6.80272	6.917	7.09427	7.09427	7.09427	7.09427	7.19145	7.58017	8.24295	7.58017	7.58017	7.19145	7.19145	7.28863	7.28863	7.91757	7.28863	7.79915	7.7821	7.58017	7.38581	7.39082	6.8999	6.8999	6.90661	6.90661	4.7619	5.345	5.345	6.02527	5.63654	5.63654	5.63654	5.63654	5.63654	5.63654	6.60836	8.76339	5.73372	5.53936	5.15063	5.15063	5.15063	5.74837	5.15063	5.73372
[truncated: 6 more columns]
