# Supplementary material for: Four novel taxa of cyanobacteria from a unique thermal cave habitat in Vromoner Canyon, Albania
Source: J Phycol. 2025 Sep 12;61(5):1394–422. doi: 10.1111/jpy.70082 (PMC12547637; doi:10.1111/jpy.70082)
Supplement: Supplementary file 8 — Table S4. Range in percent 16S rRNA gene sequence dissimilarity (p‐distance) of Pegethrix suplhurea and related taxa in Oculatellaceae, based on a distance of all OTUs within a clade to all OTUs in the comparison clade. [file JPY-61-1394-s008.xlsx]

## Sheet: List1
	Range in percent 16S rRNA gene sequence dissimilarity (p-distance) of Pegethrix suplhurea and related taxa in Hapalosiphonaceae, based on a distance of all OTUs within a clade to all OTUs in the comparison clade.
		1	2	3	4	5	6	7	8	9	10	11	12	13	14	15
1	Pegethrix sulphurea
2	"Leptolyngbya" sp. WR9 (MH666139)	2.5-2.94
3	Pegethrix indistincta	3.89-4.69	4.01-4.10
4	Pegethrix convoluta	3.98-4.78	4.10-4.27	0.09-0.26
5	Pegethrix bostrychoides	3.81-4.32	3.29	1.21-1.30	1.12-1.38
6	Pegethrix olivacea	4.7-4.60	4.19	1.04-1.12	0.95-1.21	1.04
7	Pegethrix atlantica	3.36-4.14	3.56	1.30-1.38	1.21-1.47	1.47	1.64
8	Pegethrix sichuanica	3.63-4.14	4.1	1.12-1.21	1.04-1.30	1.64	1.47	1.12
9	Pegethrix qiandaoensis	2.85-3.58	2.58-2.76	2.68-2.94	2.77-3.11	2.33-2.51	2.51-2.68	2.85-3.03	3.03-3.20
10	Pegethrix niliensis	2.51-2.85	2.23	3.28-3.37	3.28-3.54	3.2	3.46	3.37	3.28	2.33-2.51
11	Siamcapillus	3.25-4.69	3.16-3.65	3.81-4.33	3.81-4.51	4.08-4.58	4.26-4.69	4.17-4.41	3.98-4.06	3.52-4.15	2.13-2.51
12	Cartusia	3.20-4.26	2.67-3.57	3.03-4.01	3.03-4.10	3.63-4.32	3.47-4.19	3.28-4.01	3.11-3.83	3.03-4.46	2.25-3.28	2.13-3.27
13	Elainella	2.60-4.81	3.25-3.76	3.61-4.51	3.70-4.69	3.79-4.60	3.72-4.68	4.08-4.78	3.81-4.42	2.84-4.60	2.13-4.15	2.13-4.51	1.49-3.97
14	Maricoleus	2.94-3.68	3.21	3.72-3.80	3.80-3.98	4.24	4.24	3.89	3.8	2.85-3.03	2.77	3.16-3.54	2.58-3.46	2.22-4.42
15	Drouetiella	4.50-6.20	5.16-6.48	4.69-6.19	4.69-6.28	4.69-6.92	4.93-6.74	5.28-6.56	4.93-6.38	4.41-6.47	3.87-5.28	4.70-6.38	3.98-6.45	4.15-6.38	4.76-5.92
