# Supplementary material for: Four novel taxa of cyanobacteria from a unique thermal cave habitat in Vromoner Canyon, Albania
Source: J Phycol. 2025 Sep 12;61(5):1394–422. doi: 10.1111/jpy.70082 (PMC12547637; doi:10.1111/jpy.70082)
Supplement: Supplementary file 9 — Table S5. Percent 16S rRNA gene sequence dissimilarity (p‐distance) of Pegethrix sulphurea and related taxa in Oculatellaceae. [file JPY-61-1394-s003.xlsx]

## Sheet: List1
		1	2	3	4	5	6	7	8	9	10	11	12	13	14	15	16	17	18	19	20	21	22	23	24	25	26	27	28	29	30	31	32	33	34	35	36	37	38	39	40	41	42	43	44	45	46	47	48
1	Pegethrix sulphurea Alb13-JP2 clone 1 (PQ651699)
2	Pegethrix sulphurea Alb13-JP2 clone 8 (PQ651702)	0.368324
3	Pegethrix sulphurea Alb13-JP2 clone 2 (PQ651700)	0.460405	0.643382
4	Pegethrix sulphurea Alb13-JP2 clone 4 (PQ651701)	0.184162	0.367647	0.275735
5	"Leptolyngbya" sp. WUC607 (ON685867)	0.368664	0.551978	0.551978	0.275735
6	"Leptolyngbya" sp. PltLPT2 (KM438178)	0.368664	0.551978	0.551978	0.275735	0
7	"Leptolyngbya" sp. WR9 (MH666139)	2.6616	2.94118	2.94118	2.65403	2.49554	2.49554
8	Pegethrix indistincta GSE-TBC-07GB (KY078767)	4.51197	4.6875	4.6875	4.40771	3.97924	3.97924	4.09617
9	Pegethrix indistincta GSE-TBD-MK1-07G (KY078766)	4.51197	4.6875	4.6875	4.40771	3.97924	3.97924	4.09617	0
10	Pegethrix indistincta GSE-TBC-MK-07GA (KY078765)	4.41989	4.59559	4.59559	4.31589	3.89273	3.89273	4.00712	0.0864304	0.0864304
11	Pegethrix convoluta GSE-PSE-MK38-07D (KY078763)	4.60405	4.77941	4.77941	4.49954	4.15225	4.15225	4.27427	0.172861	0.172861	0.259291
12	Pegethrix convoluta GSE-PSE-MK22-07D (KY078764)	4.60405	4.77941	4.77941	4.49954	4.15225	4.15225	4.27427	0.172861	0.172861	0.259291	0
13	"Leptolyngbya" frigida ANT.LMA.1 (AY493573)	4.51197	4.6875	4.6875	4.40771	3.97924	3.97924	4.09617	0.0864304	0.0864304	0.172861	0.259291	0.259291
14	Uncultured cyanobacterium clone RJ010 (DQ181678)	5.62212	5.79577	5.79577	5.51471	5.45455	5.45455	6.06061	2.24913	2.24913	2.33564	2.24913	2.24913	2.16263
15	Pegethrix bostrychoides GSE-PSE-MK47-15B (KY078768)	4.14365	4.31985	4.31985	4.0404	3.80623	3.80623	3.29475	1.21003	1.21003	1.29646	1.38289	1.38289	1.1236	3.2872
16	Pegethrix bostrychoides GSE-TBD-MK4-15B (KY078769)	4.14365	4.31985	4.31985	4.0404	3.80623	3.80623	3.29475	1.21003	1.21003	1.29646	1.38289	1.38289	1.1236	3.2872	0
17	Pegethrix olivacea GSE-PSE-MK46-15A (HM018688)	4.41989	4.59559	4.59559	4.31589	4.06574	4.06574	4.18522	1.03717	1.03717	1.1236	1.21003	1.21003	0.950735	2.85467	1.03717	1.03717
18	Pegethrix atlantica BACA0077 (MT176728)	3.95948	4.13603	4.13603	3.85675	3.63322	3.63322	3.56189	1.29646	1.29646	1.38289	1.46932	1.46932	1.21003	3.20069	1.46932	1.46932	1.64218
19	Pegethrix sichuanica CCNU0013 (ON818998)	3.95948	4.13603	4.13603	3.85675	3.63322	3.63322	4.00712	1.1236	1.1236	1.21003	1.29646	1.29646	1.03717	2.94118	1.64218	1.64218	1.46932	1.1236
20	"Leptolyngbya" sp. 1T12c (FR798935)	3.68324	3.86029	3.86029	3.58127	3.3737	3.3737	3.38379	1.29646	1.29646	1.38289	1.46932	1.46932	1.21003	3.11419	1.1236	1.1236	1.64218	0.864304	0.605013
21	Uncultured bacterium clone GBe 058 (FR667531)	3.93314	4.21982	4.21982	3.92157	3.67985	3.67985	3.8674	1.74632	1.74632	1.65441	1.93015	1.93015	1.83824	3.77185	2.11397	2.11397	2.38971	2.38971	1.47059	1.5625
22	Uncultured bacterium clone GBe 032 (FR667505)	4.03543	4.3222	4.3222	4.02355	3.77532	3.77532	3.87097	1.65593	1.65593	1.56394	1.83993	1.83993	1.74793	3.68324	2.02392	2.02392	2.29991	2.3919	1.56394	1.56394	0.0919963
23	Pegethrix sp. FACHB-3566 (OP824377)	2.94659	3.125	3.125	2.84665	2.59516	2.59516	3.11665	2.50648	2.50648	2.42005	2.67934	2.67934	2.42005	4.15225	2.67934	2.67934	2.93863	2.50648	2.42005	2.07433	2.11397	2.11592
24	"Leptolyngbya" sp. VP3-07 (FR798933)	3.68324	3.86029	3.86029	3.58127	3.3737	3.3737	3.65093	2.42005	2.42005	2.33362	2.59291	2.59291	2.50648	4.23875	2.8522	2.8522	2.67934	2.42005	2.67934	2.76577	2.75735	2.66789	1.46932
25	Pegethrix qiandaoensis WZU0719 (OR815386)	3.407	3.58456	3.58456	3.30579	3.02768	3.02768	2.76046	2.93863	2.93863	2.8522	3.1115	3.1115	2.93863	4.58478	2.50648	2.50648	2.67934	3.02506	3.19793	2.93863	2.75735	2.85189	2.33362	2.76577
26	Pegethrix qiandaoensis WZU0723 (PP084669)	3.22284	3.40074	3.40074	3.12213	2.85467	2.85467	2.58237	2.76577	2.76577	2.67934	2.93863	2.93863	2.76577	4.41176	2.33362	2.33362	2.50648	2.8522	3.02506	2.76577	2.75735	2.85189	2.16076	2.59291	0.172861
27	Pegethrix niliensis NILCB16 (PQ314731)	2.67035	2.84926	2.84926	2.57117	2.50865	2.50865	2.22618	3.37079	3.37079	3.28436	3.54365	3.54365	3.28436	4.84429	3.19793	3.19793	3.45722	3.37079	3.28436	2.93863	3.03309	3.03588	1.9879	3.1115	2.50648	2.33362
28	Uncultured "Leptolyngbya" sp. clone DOL111 (HM224444)	3.76085	4.04235	4.04235	3.75	3.25203	3.25203	3.16456	4.33213	4.33213	4.24188	4.51264	4.51264	4.24188	5.51039	4.51264	4.51264	4.69314	4.33213	4.06137	4.24188	4.31985	4.32383	3.79061	4.15162	3.70036	3.51986	2.16606
29	Uncultured bacterium clone TG-87 (JQ769597)	3.8789	4.15486	4.15486	3.86792	3.37178	3.37178	3.29475	3.90071	3.90071	3.81206	4.07801	4.07801	3.81206	5.05768	4.07801	4.07801	4.25532	4.16667	3.98936	4.07801	4.31985	4.23183	3.5461	3.5461	3.81206	3.63475	2.12766	0.722022
30	Siamcapillus rubidus NUACC14 (LC660600)	4.51197	4.6875	4.6875	4.40771	4.15225	4.15225	3.65093	4.32152	4.32152	4.23509	4.32152	4.32152	4.23509	5.10381	4.58081	4.58081	4.66724	4.40795	3.9758	4.14866	4.41176	4.41582	3.71651	4.14866	4.14866	3.9758	2.50648	1.7148	1.8617
31	"Leptolyngbya" sp. HNBGU 005 (PP680774)	2.67035	2.84926	2.84926	2.57117	2.42215	2.42215	2.49332	4.14866	4.14866	4.06223	4.32152	4.32152	4.14866	5.70934	3.80294	3.80294	4.32152	3.63008	3.71651	3.1115	4.13603	4.13983	3.28436	3.9758	3.37079	3.19793	2.42005	2.43682	2.30496	3.28436
32	Cartusia sp. ZJJ02 (ON306364)	3.95948	4.13603	4.13603	3.85675	3.63322	3.63322	3.29475	3.80294	3.80294	3.71651	3.80294	3.80294	3.80294	5.27682	4.32152	4.32152	3.9758	3.9758	3.80294	3.88937	4.13603	4.04784	3.37079	3.63008	3.80294	3.63008	2.76577	2.97834	2.74823	2.42005	3.37079
33	Cartusia sp. ZJJ03 (ON306365)	3.95948	4.13603	4.13603	3.85675	3.63322	3.63322	3.29475	3.80294	3.80294	3.71651	3.80294	3.80294	3.80294	5.27682	4.32152	4.32152	3.9758	3.9758	3.80294	3.88937	4.13603	4.04784	3.37079	3.63008	3.80294	3.63008	2.76577	2.97834	2.74823	2.42005	3.37079	0
34	"Leptolyngbya" sp. 4GO (MF109114)	3.95948	4.13603	4.13603	3.85675	3.73747	3.73747	3.57143	4.00729	4.00729	3.91621	4.09836	4.09836	4.00729	5.65178	4.18944	4.18944	4.18944	4.00729	3.82514	3.91621	4.37318	4.28016	3.55191	3.46084	4.46266	4.28051	3.27869	3.05052	2.43218	2.82332	3.09654	0.546448	0.546448
35	Cartusia fontana Kovacik 1999-1 (NR 172681)	3.94456	4.25532	4.04255	3.93199	3.67063	3.67063	3.07845	3.27056	3.27056	3.17146	3.46878	3.46878	3.27056	4.96032	3.86521	3.86521	3.46878	3.46878	3.17146	3.46878	3.46878	3.36967	3.17146	3.27056	3.07235	3.07235	2.27948	2.87413	2.87413	3.27056	2.87413	2.27948	2.27948	2.84211
36	Oculatellales cyanobacterium Esc6.10 (PP849332)	3.68324	3.86029	3.76838	3.58127	3.20069	3.20069	2.67142	3.02506	3.02506	3.1115	3.19793	3.19793	3.02506	4.67128	3.63008	3.63008	3.54365	3.28436	3.1115	3.28436	3.95221	3.86385	3.19793	3.02506	3.19793	3.02506	2.24719	2.52708	2.12766	3.02506	2.42005	2.33362	2.33362	2.36794	1.1893
37	Oculatellales cyanobacterium Esc8.1 (PP849331)	3.68324	3.86029	3.76838	3.58127	3.20069	3.20069	2.67142	3.02506	3.02506	3.1115	3.19793	3.19793	3.02506	4.67128	3.63008	3.63008	3.54365	3.28436	3.1115	3.28436	3.95221	3.86385	3.19793	3.02506	3.19793	3.02506	2.24719	2.52708	2.12766	3.02506	2.42005	2.33362	2.33362	2.36794	1.1893	0
38	Elainella sp. CCNU0012 (ON838240)	3.13076	3.30882	3.21691	3.0303	2.68166	2.68166	3.29475	4.06223	4.06223	3.9758	4.06223	4.06223	4.06223	5.44983	4.06223	4.06223	4.23509	4.40795	4.06223	3.88937	4.13603	4.04784	3.37079	3.28436	3.45722	3.28436	2.42005	2.61733	2.21631	3.45722	1.90147	3.63008	3.63008	3.36976	2.4777	1.9879	1.9879
39	Elainella chongqingensis CCNU0012 (OP410740)	3.13076	3.30882	3.21691	3.0303	2.68166	2.68166	3.29475	4.06223	4.06223	3.9758	4.06223	4.06223	4.06223	5.44983	4.06223	4.06223	4.23509	4.40795	4.06223	3.88937	4.13603	4.04784	3.37079	3.28436	3.45722	3.28436	2.42005	2.61733	2.21631	3.45722	1.90147	3.63008	3.63008	3.36976	2.4777	1.9879	1.9879	0
40	Oculatellaceae cyanobacterium BACA0088 (OM732221)	3.13076	3.30882	3.21691	3.0303	2.59516	2.59516	3.29475	3.9758	3.9758	3.88937	3.9758	3.9758	3.9758	5.36332	3.9758	3.9758	4.14866	4.32152	4.06223	3.88937	4.13603	4.04784	3.37079	3.37079	3.37079	3.19793	2.42005	2.52708	2.12766	3.45722	1.9879	3.63008	3.63008	3.36976	2.57681	1.9879	1.9879	0.0864304	0.0864304
41	"Leptolyngbya" sp. CENA112 (EF08833)	4.52794	4.80769	4.71154	4.51489	4.33213	4.33213	3.61337	4.50857	4.50857	4.41839	4.68891	4.68891	4.41839	6.31769	4.59874	4.59874	4.59874	4.77908	4.41839	4.59874	5.0598	4.97238	4.41839	4.23805	4.59874	4.41839	4.14788	3.97471	3.7872	4.50857	3.7872	3.96754	3.96754	3.90476	3.76984	3.24617	3.24617	3.24617	3.24617	3.24617
42	Uncultured bacterium clone YB-21 (JQ769647)	3.50047	3.77715	3.68272	3.49057	3.37178	3.37178	3.29475	3.7234	3.7234	3.63475	3.7234	3.7234	3.7234	5.14641	4.25532	4.25532	3.7234	4.07801	3.81206	3.98936	3.95221	3.86385	3.28014	3.19149	3.01418	2.83688	2.12766	2.70758	2.65957	3.19149	2.65957	2.74823	2.74823	3.27409	1.48662	1.59574	1.59574	1.24113	1.24113	1.24113	3.24617
43	Elainella saxicola E8 (MG831206)	3.68324	3.86029	3.86029	3.58127	3.26855	3.26855	3.73066	3.70697	3.70697	3.61871	3.79523	3.79523	3.70697	5.30035	3.79523	3.79523	4.3248	4.23654	3.97176	3.79523	4.13534	4.04516	3.35393	3.79523	3.8835	3.70697	3.17741	3.13653	2.71739	3.44219	2.82436	3.17741	3.17741	3.00546	3.04569	2.64784	2.64784	2.11827	2.11827	2.03001	3.41014	3.07971
44	Elainella saxicola E1 (NR 177042)	3.68324	3.86029	3.86029	3.58127	3.28467	3.28467	3.76294	3.73747	3.73747	3.64631	3.82862	3.82862	3.73747	5.38321	3.82862	3.82862	4.37557	4.28441	4.01094	3.82862	4.18288	4.08958	3.37284	3.82862	3.91978	3.73747	3.19052	3.14885	2.71536	3.46399	2.64357	3.19052	3.19052	3.0082	3.05585	2.64357	2.64357	2.09663	2.09663	2.00547	3.24118	3.08989	0
45	Elainella saxicola E11 (MG831207)	3.68324	3.86029	3.86029	3.58127	3.25497	3.25497	3.72787	3.7037	3.7037	3.61337	3.79404	3.79404	3.7037	5.33454	3.79404	3.79404	4.33604	4.24571	3.97471	3.79404	4.14258	4.05014	3.34237	3.79404	3.88437	3.7037	3.1617	3.11909	2.69017	3.4327	2.80036	3.1617	3.1617	3.00546	3.02398	2.61969	2.61969	2.07769	2.07769	1.98735	3.39943	3.06122	0	0
46	"Leptolyngbya" sp. BEA 1275B (ON133563)	3.84226	4.13724	4.13724	3.83065	3.305	3.305	3.49716	4.0566	4.0566	3.96226	4.24528	4.24528	4.0566	5.66572	4.15094	4.15094	4.5283	4.62264	4.33962	4.15094	4.15094	4.0566	3.67925	3.86792	3.58491	3.58491	3.11321	3.01887	2.54717	3.86792	2.73585	3.67925	3.67925	3.4965	3.27056	2.54717	2.54717	1.69811	1.69811	1.60377	3.49386	2.64151	0.675676	0.6	0.594059
47	"Leptolyngbya" sp. CENA129 (KP835533)	3.84986	4.13064	4.13064	3.83877	3.42651	3.42651	3.2491	4.23423	4.23423	4.14414	4.41441	4.41441	4.14414	5.77096	4.41441	4.41441	4.68468	4.23423	4.23423	4.05405	4.41176	4.32383	3.69369	4.23423	3.69369	3.51351	2.61261	2.70758	2.7027	3.15315	2.7027	3.06306	3.06306	3.6156	2.97324	2.79279	2.79279	2.79279	2.79279	2.88288	3.33634	2.79279	2.20994	2.19048	2.16981	1.98113
48	Maricoleus vaginatus WZU 0102 (NR 191031)	3.49908	3.49265	3.67647	3.39761	2.94118	2.94118	3.2057	3.80294	3.80294	3.71651	3.9758	3.9758	3.80294	5.27682	4.23509	4.23509	4.23509	3.88937	3.80294	3.9758	4.13603	4.23183	3.63008	3.88937	3.02506	2.8522	2.76577	3.15884	3.28014	3.54365	3.02506	2.93863	2.93863	3.46084	2.57681	2.59291	2.59291	2.8522	2.8522	2.76577	4.41839	2.21631	3.26567	3.28168	3.25203	2.64151	2.79279
49	Drouetiella lurida KPABG 4163 (ON897679)	4.60829	4.78381	4.78381	4.50368	5.04959	5.04959	5.2974	5.31532	5.31532	5.22523	5.40541	5.40541	5.22523	5.76577	5.58559	5.58559	5.76577	5.58559	5.31532	5.13514	5.4755	5.38462	5.13514	5.67568	5.40541	5.22523	3.87387	5.18379	5.08788	5.31532	4.77477	5.40541	5.40541	5.56062	5.19751	4.32432	4.32432	4.59459	4.59459	4.59459	5.36723	4.53284	4.68468	4.4708	4.61121	4.93583	5.17404	5.13514
50	Drouetiella lurida Lukesova 1986-6 (HM018690)	5.34188	5.65032	5.54371	5.32481	5.76541	5.76541	5.57214	5.85899	5.85899	5.75968	5.85899	5.85899	5.75968	6.35551	6.1569	6.1569	6.35551	6.1569	5.75968	5.56107	5.66038	5.56107	5.85899	6.35551	5.85899	5.85899	4.46872	5.66038	5.56107	5.95829	5.36246	5.95829	5.95829	6.4346	5.18962	4.86594	4.86594	5.26316	5.26316	5.26316	5.666	5.16385	5.49339	5.27983	5.43365	5.26316	5.66038	5.66038
51	Drouetiella lurida KPABG 41662 (ON897680)	5.87139	6.04651	5.95349	5.76208	6.19872	6.19872	6.48496	6.19308	6.19308	6.102	6.28415	6.28415	6.19308	6.73953	6.92168	6.92168	6.73953	6.55738	6.37523	6.55738	6.40777	6.31681	6.55738	6.4663	6.4663	6.37523	5.28233	6.10105	6.08045	6.37523	5.82878	6.28415	6.28415	6.45161	4.91118	5.10018	5.10018	5.64663	5.64663	5.7377	6.38095	5.42563	5.82878	5.62731	5.75868	5.47264	5.99429	5.91985
52	"Leptolyngbya frigida" ANT.L52.2 (AY493575)	5.16129	5.33579	5.33579	5.05515	5.28139	5.28139	5.43672	4.9308	4.9308	4.84429	5.10381	5.10381	4.84429	5.36332	5.36332	5.36332	4.9308	5.27682	4.9308	5.10381	5.0598	4.97238	4.58478	4.67128	4.58478	4.41176	4.06574	4.87805	4.79148	5.19031	5.0173	5.27682	5.27682	5.56062	4.7619	4.23875	4.23875	4.41176	4.41176	4.49827	5.23466	4.17036	5.03534	4.83577	4.97288	4.81586	4.77908	4.75779
53	Drouetiella hepatica Uher 2000-2452 (HM018689)	5.41401	5.72034	5.61441	5.39683	5.53907	5.53907	5.84158	5.43478	5.43478	5.33597	5.63241	5.63241	5.33597	5.92885	6.12648	6.12648	5.5336	5.92885	5.5336	5.73123	5.23715	5.13834	5.03953	5.33597	4.94071	4.94071	4.44664	5.33597	5.23715	5.92885	5.33597	5.63241	5.63241	6.19098	4.46872	4.64427	4.64427	4.74308	4.74308	4.8419	5.73689	4.24901	5.5668	5.35714	5.50936	5.03953	4.8419	4.94071
54	Drouetiella ramosa SYKOA C-013-09 (ON897677)	4.70046	4.8758	4.8758	4.59559	5.05872	5.05872	5.6797	4.78339	4.78339	4.69314	4.87365	4.87365	4.69314	5.32491	4.69314	4.69314	5.23466	5.59567	5.1444	4.9639	5.00481	4.91329	4.51264	5.23466	4.9639	4.78339	4.33213	5.47686	5.00463	5.77617	4.78339	5.77617	5.77617	5.46946	5.625	4.69314	4.69314	4.33213	4.33213	4.33213	5.56604	4.81928	4.33213	4.19708	4.25725	4.45104	5.46654	5.32491
55	Drouetiella epilithica ACKU670 (NR 186875)	5.06446	5.23897	5.14706	4.95868	5.53633	5.53633	5.60997	5.79084	5.79084	5.70441	5.79084	5.79084	5.70441	6.31488	5.79084	5.79084	5.70441	5.9637	5.61798	5.44512	6.25	6.16375	5.44512	5.70441	5.61798	5.44512	4.32152	5.50542	5.2305	5.61798	4.75367	5.18583	5.18583	5.19126	5.35183	4.32152	4.32152	4.49438	4.49438	4.49438	4.86925	4.60993	4.67785	4.46673	4.60705	4.90566	5.22523	5.44512
56	Drouetiella fasciculata GSE-PSE-MK29-07A (NR 172693)	5.06446	5.23897	5.14706	4.95868	5.27682	5.27682	5.16474	5.53155	5.53155	5.44512	5.70441	5.70441	5.44512	6.05536	5.44512	5.44512	5.35869	5.70441	5.35869	5.18583	5.88235	5.79577	5.09939	5.35869	5.09939	4.92653	4.32152	5.1444	4.69858	5.35869	4.23509	4.92653	4.92653	5.00911	4.9554	3.9758	3.9758	4.14866	4.14866	4.14866	4.50857	4.34397	4.76611	4.55789	4.69738	4.43396	4.95495	5.18583
[truncated: 8 more columns]
